# Supplementary material for: Changes in Composition and Diversity of Epiphytic Microorganisms on Field Pea Seeds, Partial Crop Peas, and Whole Crop Peas during Maturation and Ensiling with or without Lactic Acid Bacteria Inoculant
Source: Microbiol Spectr. 2022 Aug 10;10(4):e00953-22. doi: 10.1128/spectrum.00953-22 (PMC9431205; doi:10.1128/spectrum.00953-22)
Supplement: Supplemental file 3 — Table S7. Download spectrum.00953-22-s0003.xlsx, XLSX file, 0.05 MB [file spectrum.00953-22-s0003.xlsx]

## Sheet: Tabelle1
Table S7. Amplicon sequence variants (ASVs) of epiphytic eukaryotes observed in pea seeds, partial crop peas, and whole crop peas of different treatments at five stages of maturity.
ID	Maturity stage (BBCH)	Plant part	Treatment	D_0__Eukaryota;D_1__Amoebozoa;D_2__Discosea;D_3__Longamoebia;D_4__Centramoebida;D_5__Acanthamoeba	D_0__Eukaryota;D_1__Amoebozoa;D_2__Tubulinea;D_3__Euamoebida;D_4__BOLA868;__	D_0__Eukaryota;D_1__Archaeplastida;D_2__Chloroplastida;D_3__Chlorophyta;D_4__Trebouxiophyceae;D_5__Apatococcus lobatus	D_0__Eukaryota;D_1__Archaeplastida;D_2__Chloroplastida;D_3__Chlorophyta;D_4__Trebouxiophyceae;D_5__Symbiochloris symbiontica	D_0__Eukaryota;D_1__Archaeplastida;D_2__Chloroplastida;D_3__Chlorophyta;D_5__Incertae Sedis;D_6__Muriella	D_0__Eukaryota;D_1__Archaeplastida;D_2__Chloroplastida;D_3__Chlorophyta;__;__	D_0__Eukaryota;D_1__Opisthokonta;D_2__Holozoa;D_3__Metazoa (Animalia);D_10__Neoptera;D_11__Coleoptera	D_0__Eukaryota;D_1__Opisthokonta;D_2__Holozoa;D_3__Metazoa (Animalia);D_10__Neoptera;D_11__Diptera	D_0__Eukaryota;D_1__Opisthokonta;D_2__Holozoa;D_3__Metazoa (Animalia);D_10__Neoptera;D_11__Hemiptera	D_0__Eukaryota;D_1__Opisthokonta;D_2__Holozoa;D_3__Metazoa (Animalia);D_10__Neoptera;D_11__Hymenoptera	D_0__Eukaryota;D_1__Opisthokonta;D_2__Holozoa;D_3__Metazoa (Animalia);D_10__Neoptera;D_11__Thysanoptera	D_0__Eukaryota;D_1__Opisthokonta;D_2__Holozoa;D_3__Metazoa (Animalia);D_10__Neoptera;__	D_0__Eukaryota;D_1__Opisthokonta;D_2__Holozoa;D_3__Metazoa (Animalia);D_10__Tetrapoda;D_11__Mammalia	D_0__Eukaryota;D_1__Opisthokonta;D_2__Holozoa;D_3__Metazoa (Animalia);D_11__Amphiesmenoptera;D_12__Lepidoptera	D_0__Eukaryota;D_1__Opisthokonta;D_2__Holozoa;D_3__Metazoa (Animalia);D_11__Neopterygii;D_12__Teleostei	D_0__Eukaryota;D_1__Opisthokonta;D_2__Holozoa;D_3__Metazoa (Animalia);D_7__Gastropoda;D_8__Heterobranchia	D_0__Eukaryota;D_1__Opisthokonta;D_2__Holozoa;D_3__Metazoa (Animalia);D_8__Arachnida;D_9__Acari	D_0__Eukaryota;D_1__Opisthokonta;D_2__Holozoa;D_3__Metazoa (Animalia);D_8__Arachnida;D_9__Araneae	D_0__Eukaryota;D_1__Opisthokonta;D_2__Holozoa;D_3__Metazoa (Animalia);D_8__Arachnida;__	D_0__Eukaryota;D_1__Opisthokonta;D_2__Holozoa;D_3__Metazoa (Animalia);D_8__Ellipura;D_9__Collembola	D_0__Eukaryota;D_1__Opisthokonta;D_2__Holozoa;D_3__Metazoa (Animalia);__;__	D_0__Eukaryota;D_1__Opisthokonta;D_2__Nucletmycea;D_3__Fungi;D_6__Pezizomycotina;D_7__Laboulbeniomycetes	D_0__Eukaryota;D_1__Opisthokonta;D_2__Nucletmycea;D_3__Fungi;D_7__Arthoniomycetes;D_8__Lichenostigmatales	D_0__Eukaryota;D_1__Opisthokonta;D_2__Nucletmycea;D_3__Fungi;D_8__Cunninghamellaceae;D_9__Absidia	D_0__Eukaryota;D_1__Opisthokonta;D_2__Nucletmycea;D_3__Fungi;D_8__Entomophthoraceae;__	D_0__Eukaryota;D_1__Opisthokonta;D_2__Nucletmycea;D_3__Fungi;D_8__Lichtheimiaceae;D_9__Lichtheimia	D_0__Eukaryota;D_1__Opisthokonta;D_2__Nucletmycea;D_3__Fungi;D_8__Mortierellaceae;D_9__Mortierella	D_0__Eukaryota;D_1__Opisthokonta;D_2__Nucletmycea;D_3__Fungi;D_8__Mucoraceae;D_9__Mucor	D_0__Eukaryota;D_1__Opisthokonta;D_2__Nucletmycea;D_3__Fungi;D_8__Olpidiaceae;D_9__Olpidium	D_0__Eukaryota;D_1__Opisthokonta;D_2__Nucletmycea;D_3__Fungi;D_8__Rhizopodaceae;D_9__Rhizopus	D_0__Eukaryota;D_1__Opisthokonta;D_2__Nucletmycea;D_3__Fungi;D_8__Tremellales;D_9__Rhynchogastremataceae	D_0__Eukaryota;D_1__Opisthokonta;D_2__Nucletmycea;D_3__Fungi;D_9__Agaricostilbaceae;D_10__Sterigmatomyces	D_0__Eukaryota;D_1__Opisthokonta;D_2__Nucletmycea;D_3__Fungi;D_9__Ascobolaceae;D_10__Saccobolus	D_0__Eukaryota;D_1__Opisthokonta;D_2__Nucletmycea;D_3__Fungi;D_9__Aspergillaceae;D_10__Aspergillus	D_0__Eukaryota;D_1__Opisthokonta;D_2__Nucletmycea;D_3__Fungi;D_9__Aspergillaceae;D_10__Penicillium	D_0__Eukaryota;D_1__Opisthokonta;D_2__Nucletmycea;D_3__Fungi;D_9__Aspergillaceae;__	D_0__Eukaryota;D_1__Opisthokonta;D_2__Nucletmycea;D_3__Fungi;D_9__Aureobasidiaceae;D_10__Aureobasidium	D_0__Eukaryota;D_1__Opisthokonta;D_2__Nucletmycea;D_3__Fungi;D_9__Brachybasidiaceae;D_10__Meira	D_0__Eukaryota;D_1__Opisthokonta;D_2__Nucletmycea;D_3__Fungi;D_9__Bulleribasidiaceae;D_10__Vishniacozyma	D_0__Eukaryota;D_1__Opisthokonta;D_2__Nucletmycea;D_3__Fungi;D_9__Cladosporiaceae;D_10__Cladosporium	D_0__Eukaryota;D_1__Opisthokonta;D_2__Nucletmycea;D_3__Fungi;D_9__Corticiaceae;D_10__Sistotrema	D_0__Eukaryota;D_1__Opisthokonta;D_2__Nucletmycea;D_3__Fungi;D_9__Cystofilobasidiaceae;D_10__Cystofilobasidium	D_0__Eukaryota;D_1__Opisthokonta;D_2__Nucletmycea;D_3__Fungi;D_9__Debaryomycetaceae;D_10__Hypopichia-Candida clade	D_0__Eukaryota;D_1__Opisthokonta;D_2__Nucletmycea;D_3__Fungi;D_9__Debaryomycetaceae;__	D_0__Eukaryota;D_1__Opisthokonta;D_2__Nucletmycea;D_3__Fungi;D_9__Dipodascaceae;__	D_0__Eukaryota;D_1__Opisthokonta;D_2__Nucletmycea;D_3__Fungi;D_9__Dothioraceae;D_10__Dothiora
SD29	76	Seeds	Native	0	0	0	0	0	0	0	0	0	0	0	0	0	0	0	0	0	0	0	0	0	0	0	0	0	0	0	0	0	0	0	0	0	0	154	0	0	0	0	0	0	0	0	0	0	0
SD30	76	Seeds	Native	0	0	0	0	0	0	0	0	0	0	8	0	0	0	0	0	0	0	0	0	0	0	0	0	0	0	0	0	0	0	0	0	0	0	12	23	0	0	0	12	0	0	0	0	0	0
SD53	76	Seeds	(+)	0	0	0	0	0	0	0	0	0	0	0	36	0	22	0	0	0	0	0	0	0	0	0	0	0	0	0	0	0	0	0	0	0	0	107	13	0	0	8	0	0	0	0	0	0	0
SD6	76	Seeds	(+)	0	0	0	0	0	0	0	0	0	0	0	0	0	25	0	0	0	0	0	0	0	0	0	0	0	0	0	0	0	0	0	0	0	19	14	0	0	0	0	0	0	0	0	0	0	0
SD10	76	Partial crop	Native	0	0	0	0	0	0	0	28	23	0	34	471	0	12	0	0	0	0	0	0	0	0	0	0	0	0	0	0	0	0	0	0	0	0	43	0	337	0	87	562	0	148	20	0	0	0
SD11	76	Partial crop	Native	0	0	0	0	0	0	0	10	0	0	28	321	0	24	0	0	0	0	0	0	0	0	0	0	0	0	0	0	0	0	0	0	0	0	57	0	0	0	0	25	0	0	0	0	0	0
SD12	76	Partial crop	Native	0	0	0	0	0	0	0	20	0	0	24	132	0	10	0	0	0	0	0	0	0	0	0	0	0	0	0	0	0	0	0	0	0	0	0	19	0	0	0	0	0	0	0	0	0	0
SD1	76	Partial crop	(+) AS	0	0	0	0	0	0	0	0	0	0	0	0	0	0	0	0	0	0	0	0	0	0	0	0	0	0	0	0	0	0	0	0	0	25	12	0	0	0	0	0	0	0	11	0	0	0
SD38	76	Partial crop	(+) AS	0	0	0	0	0	0	0	0	0	0	0	0	0	0	0	0	0	0	0	0	0	0	0	0	0	0	0	0	0	0	0	0	0	250	18	0	0	0	0	0	0	0	0	0	0	0
SD13	76	Partial crop	(-) AS	0	0	0	0	0	0	0	0	0	0	0	0	0	0	0	0	0	0	0	0	0	0	0	0	0	0	0	0	0	0	0	0	0	130	14706	0	0	0	0	0	0	0	0	0	0	0
SD37	76	Partial crop	(-) AS	0	0	0	0	0	0	0	0	0	0	0	0	0	0	0	0	0	0	0	0	0	0	0	0	0	0	0	0	0	0	0	0	0	126	82856	120	0	0	0	0	0	0	0	0	0	0
SD33	76	Whole crop	Native	0	0	2	0	0	0	0	30	20	0	62	318	0	24	0	0	0	0	0	0	0	0	0	0	0	0	0	0	0	0	0	0	0	0	43	26	80	0	98	173	0	32	0	0	0	0
SD7	76	Whole crop	Native	0	0	0	0	0	0	0	104	0	18	17	154	0	0	0	0	0	0	0	0	0	0	0	0	0	0	0	0	0	0	56	0	0	0	17	0	454	0	880	559	0	1570	0	0	0	0
SD8	76	Whole crop	Native	0	0	0	0	0	0	0	157	17	0	31	394	0	0	0	0	0	9	0	0	0	0	0	0	0	0	2	0	0	0	0	0	0	0	24	0	94	0	162	131	0	52	0	9	0	0
SD54	76	Whole crop	(+)	0	0	0	0	0	0	0	0	0	0	6	0	0	0	0	0	0	0	0	0	0	0	0	0	3	0	0	76	0	0	0	0	0	39	579	2199	0	0	53	94	0	0	0	0	0	0
SD36	76	Whole crop	(+) AS	0	0	0	0	0	0	0	0	0	0	0	0	0	0	0	0	0	0	0	0	0	0	0	0	0	0	0	6	0	0	0	0	0	0	34	181	0	0	0	0	0	0	0	0	0	0
SD9	76	Whole crop	(+) AS	0	0	0	0	0	0	0	0	0	0	0	0	0	0	0	0	0	0	0	0	0	0	0	0	0	0	0	19	0	0	0	0	0	0	0	715	0	0	0	0	0	0	0	0	0	0
SD34	76	Whole crop	(-) AS	0	0	0	0	0	0	0	0	0	0	0	0	0	0	0	0	0	0	0	0	0	0	0	0	0	0	0	0	0	0	0	0	0	0	34677	0	0	0	0	0	0	0	48	0	0	0
SD35	76	Whole crop	(-) AS	0	0	0	0	0	0	0	0	0	0	0	0	0	0	0	0	0	0	0	0	0	0	0	0	0	0	0	0	0	0	0	0	0	0	54579	26	0	0	0	0	0	0	0	0	0	0
SD2	77	Seeds	Native	0	0	0	0	0	0	0	0	0	0	0	0	0	7	0	0	0	0	0	0	0	0	0	0	0	0	0	0	0	0	0	0	0	0	22	0	0	0	0	0	0	0	0	0	0	0
SD3	77	Seeds	Native	0	0	0	0	0	0	0	0	0	0	0	0	0	18	0	0	0	0	0	0	0	0	0	0	0	0	0	0	0	0	0	0	0	0	33	0	0	0	0	0	0	0	0	0	0	0
SD15	77	Partial crop	Native	0	0	0	0	0	0	0	31	10	32	180	291	0	25	0	0	0	20	0	0	0	0	0	0	0	0	0	5	0	0	0	0	0	0	54	0	15	0	41	144	0	0	0	0	0	0
SD16	77	Partial crop	Native	0	0	0	0	0	0	0	48	10	0	51	22	0	0	0	0	0	0	0	0	0	0	0	0	0	0	0	0	0	0	0	0	0	0	135	0	17	0	19	25	0	0	0	0	0	0
SD40	77	Partial crop	Native	0	0	0	0	0	0	0	14	22	0	184	252	0	21	0	0	0	0	0	0	0	0	0	0	0	0	0	16	0	0	0	0	0	0	75	31	68	0	45	345	0	14	0	0	0	0
SC66	77	Partial crop	(+)	0	0	0	0	0	0	0	0	0	0	0	0	0	7	0	0	0	0	0	0	12	0	0	0	0	0	0	0	0	0	0	0	0	0	357	1560	0	0	0	67	0	0	7	0	0	0
SD26	77	Partial crop	(+)	0	0	0	0	0	0	0	0	0	0	0	0	0	0	0	0	0	0	0	0	0	0	0	0	0	0	0	0	0	0	0	0	0	0	48439	18622	0	0	0	0	0	0	18	0	0	0
SD25	77	Partial crop	(+) AS	0	0	0	0	0	0	0	0	0	0	0	0	0	0	0	0	0	0	0	0	0	0	0	0	0	0	0	0	0	0	0	0	0	0	1004	103327	0	0	0	0	0	0	0	0	0	0
SC56	77	Partial crop	(-)	0	0	0	0	0	0	0	23	0	0	0	0	5	0	18	0	16	0	0	0	0	0	0	0	0	0	0	0	0	0	0	0	0	75	2734	2013	0	10	0	150	0	0	0	0	0	0
SC65	77	Partial crop	(-)	0	0	0	0	0	0	0	0	0	0	12	0	0	0	0	0	39	0	0	0	0	0	0	0	0	0	0	0	0	50	0	0	0	306	14951	17981	39	0	931	1452	0	38	26	14	0	0
SD41	77	Partial crop	(-) AS	0	0	0	0	0	0	0	0	0	0	0	0	0	0	0	0	0	0	0	0	0	0	0	0	0	0	0	0	0	0	0	0	0	0	75001	7560	0	0	0	0	0	0	0	0	0	0
SD42	77	Partial crop	(-) AS	0	0	0	0	0	0	0	0	0	0	0	0	0	0	0	0	0	0	0	0	0	0	0	0	0	0	0	0	0	0	0	0	0	0	32954	69314	0	0	0	0	0	0	43	0	0	0
SD4	77	Whole crop	Native	0	0	0	0	0	0	0	62	17	0	20	150	0	0	0	0	0	14	0	0	0	0	0	0	0	0	0	0	0	0	0	0	0	0	0	0	11	0	0	94	0	0	0	0	0	0
SD5	77	Whole crop	Native	0	0	0	0	0	0	0	18	126	0	29	270	0	14	0	0	0	26	0	0	0	0	0	0	0	0	0	0	0	0	0	0	0	0	45	19	38	0	74	142	0	17	0	0	0	0
SD81	77	Whole crop	Native	0	0	0	0	0	0	0	0	0	0	0	0	0	0	0	0	0	0	0	0	0	0	0	0	0	0	0	0	0	0	0	0	0	0	107	51	0	0	0	0	0	0	0	0	0	0
SC24	77	Whole crop	(+)	0	0	0	0	0	0	0	0	0	0	0	0	0	0	0	0	0	0	0	11	0	0	0	0	0	0	0	12	0	0	0	0	0	136	23001	7550	38	0	656	1135	0	32	24	0	0	0
SD14	77	Whole crop	(+) AS	0	0	0	0	0	0	0	0	0	0	0	0	0	0	0	0	0	0	0	0	0	0	0	0	0	0	0	0	0	0	0	0	0	0	13679	34192	0	0	0	0	0	0	0	0	0	0
SD32	77	Whole crop	(+) AS	0	0	0	0	0	0	0	0	0	0	0	0	0	0	0	0	0	0	0	0	0	0	0	0	0	0	0	0	0	0	0	0	0	0	26174	7789	0	0	0	0	0	0	0	0	0	0
SB21	77	Whole crop	(-)	0	0	0	0	0	0	10	333	17	0	106	163	3	38	43	0	97	12	0	0	0	0	0	0	0	0	0	17	0	0	0	0	0	141	1124	1065	29	0	53	389	0	12	0	0	0	0
SC23	77	Whole crop	(-)	0	0	0	0	0	0	0	55	8	0	35	98	0	0	24	0	51	0	0	0	0	0	0	0	0	0	0	13	0	87	0	0	11	1080	1260	1161	0	0	29	384	0	0	0	0	0	0
SD31	77	Whole crop	(-) AS	0	0	0	0	0	0	0	0	0	0	0	0	0	0	0	0	0	0	0	0	0	0	0	0	0	0	0	0	0	0	0	0	0	0	13406	170	0	0	0	0	0	0	0	0	0	0
SD39	77	Whole crop	(-) AS	0	0	0	0	0	0	0	0	0	0	0	953	0	0	0	0	0	0	0	0	0	0	0	0	0	0	0	0	0	0	0	0	0	0	69710	4444	0	0	0	0	0	0	0	0	0	0
SD23	78	Seeds	Native	0	0	0	0	0	0	0	0	0	0	0	0	0	0	0	0	0	0	0	0	0	0	0	0	0	0	0	0	0	0	0	0	0	0	28	0	0	0	0	0	0	0	0	0	0	0
SD24	78	Seeds	Native	0	0	0	0	0	0	0	0	0	0	0	0	0	0	0	0	0	0	0	0	0	0	0	0	0	0	0	0	0	0	0	0	0	0	19	0	0	0	0	0	0	0	0	0	0	0
SD89	78	Seeds	Native	0	0	0	0	0	0	0	0	0	0	0	16	0	0	0	0	0	0	0	0	0	0	0	0	0	0	0	0	0	0	0	0	0	0	21	0	0	0	0	0	0	0	0	0	0	0
SA70	78	Seeds	(+)	0	0	0	0	0	0	0	0	0	9	0	400	0	84	0	0	0	0	0	0	7	0	0	0	0	0	0	0	0	0	0	0	0	0	754	0	0	0	7	730	0	0	0	0	0	0
SA72	78	Seeds	(+)	0	0	0	0	0	0	0	19	10	0	9	47	0	8	8	0	548	17	0	0	0	0	17	0	0	0	0	0	0	9	0	0	0	229	6870	474	0	0	41	203	0	8	48125	0	0	0
SA73	78	Seeds	(+)	0	0	0	0	0	0	0	0	19	0	0	0	3	12	26	0	0	0	0	0	0	0	0	0	0	0	0	127	0	0	0	0	0	691	1212	2577	163	0	4506	5929	0	171	132	85	0	0
SD28	78	Seeds	(+)	0	0	0	0	0	0	0	0	0	0	0	157	0	670	0	0	0	0	0	0	0	0	0	0	0	0	0	0	0	0	0	0	0	0	0	0	0	0	0	586	0	0	0	0	0	0
SA71	78	Seeds	(+) AS	0	0	0	0	0	6	0	0	0	10	6	26	18	0	89	0	0	0	0	0	0	0	0	0	0	0	0	22	0	0	0	8	0	282	1432	211	37	0	375	922	0	11	16	13	0	0
SB22	78	Seeds	(-)	0	0	0	0	0	16	0	0	5	0	0	83	8	291	68	0	0	0	0	0	35	0	0	0	0	0	0	0	0	27	0	0	0	44	125	176	24	0	49	1032	0	0	10	0	0	0
SD51	78	Seeds	(-)	0	0	0	0	0	0	0	0	0	0	0	0	0	0	0	0	0	0	0	0	0	0	0	0	0	0	0	0	0	0	0	0	0	0	191	0	0	0	7	0	0	0	0	0	0	0
SD56	78	Seeds	(-)	0	0	0	0	0	0	0	0	0	0	0	0	0	0	0	0	0	0	0	0	0	0	0	0	0	0	0	0	0	0	0	0	0	0	0	0	0	0	0	0	0	0	0	0	0	0
SD91	78	Seeds	(-)	0	0	0	0	0	0	0	0	0	0	0	0	0	0	0	0	0	0	0	0	0	0	0	0	0	0	0	0	0	0	0	0	0	0	44	0	0	0	0	10	0	0	0	0	0	0
SD17	78	Partial crop	Native	0	0	0	0	0	0	67	137	119	0	56	609	0	8	0	0	0	27	16	0	0	0	0	0	0	0	0	0	0	0	9	0	0	0	0	0	10	0	98	255	0	24	0	0	0	0
SD18	78	Partial crop	Native	0	0	0	0	0	0	57	32	138	0	76	402	0	0	0	0	0	18	0	0	26	0	0	0	0	0	0	8	0	0	0	0	0	0	27	0	23	0	136	570	0	21	32	0	14	0
SD19	78	Partial crop	Native	0	0	0	0	0	0	76	103	117	59	112	550	0	15	0	0	0	0	15	0	28	0	0	0	0	0	0	0	0	0	15	0	0	0	40	0	0	0	91	303	0	42	51	0	0	0
SA79	78	Partial crop	(+)	0	0	0	0	0	0	0	9	0	0	0	0	0	0	0	0	0	0	0	0	47	0	0	0	0	0	0	9	0	0	0	0	0	0	574	0	0	0	0	216	0	0	0	20	0	0
SA80	78	Partial crop	(+)	0	0	0	0	0	0	17	0	7	0	0	0	0	0	0	0	32	0	0	0	68	0	0	0	0	7	0	22	0	0	0	0	0	0	1057	66	0	0	12	741	0	0	0	0	0	0
SD47	78	Partial crop	(+) AS	0	0	0	0	0	0	0	0	0	0	0	0	0	0	0	0	0	0	0	0	0	0	0	0	0	0	0	0	0	0	0	0	0	0	1782	0	0	0	0	0	0	0	0	0	0	0
SD48	78	Partial crop	(+) AS	0	0	0	0	0	0	0	0	0	0	0	0	0	0	0	0	0	0	0	0	0	0	0	0	0	0	0	0	0	0	0	0	0	0	335	32	0	0	0	0	0	0	0	0	0	0
SB25	78	Partial crop	(-)	0	0	19	0	0	0	0	0	20	0	59	126	21	15	83	8	93	14	0	0	0	0	0	0	0	0	0	0	0	16	0	0	0	674	1575	234	42	13	300	700	0	0	5060	0	0	0
SD45	78	Partial crop	(-) AS	0	0	0	0	0	0	0	0	0	0	0	0	0	0	0	0	0	0	0	0	0	0	0	0	0	0	0	0	0	0	0	0	0	0	96077	3387	0	0	0	33	0	0	0	0	0	0
SD46	78	Partial crop	(-) AS	0	0	0	0	0	0	0	0	0	0	0	0	0	0	0	0	0	0	0	0	0	0	0	0	0	0	0	0	0	0	0	0	0	0	206	57	0	0	0	0	0	0	0	0	0	0
SA74	78	Whole crop	Native	0	0	0	0	0	0	0	20	0	0	10	102	0	0	19	0	0	0	0	0	0	0	0	0	0	0	0	26	0	0	0	0	0	114	1901	645	82	0	264	544	0	0	47	0	90	21
SA75	78	Whole crop	Native	0	0	0	0	0	0	0	49	14	10	35	164	0	20	46	0	16	0	0	0	0	0	0	0	19	0	0	0	0	10	0	0	0	121	2602	393	0	0	122	323	0	0	560	0	0	0
SB23	78	Whole crop	Native	0	0	0	0	0	0	0	45	16	0	443	396	0	84	0	0	0	27	0	0	12	0	0	0	0	0	0	215	0	0	34	0	0	0	41	60	132	0	879	1167	0	153	0	7	0	0
SD44	78	Whole crop	(+) AS	0	0	0	0	0	0	0	0	0	0	0	0	0	0	0	0	0	0	0	0	0	0	0	0	0	0	0	0	0	0	0	0	0	0	0	7189	0	0	0	0	0	0	0	0	0	0
SB24	78	Whole crop	(-)	0	0	13	5	0	0	0	44	8	21	0	0	0	0	62	0	133	0	0	0	36	0	0	13	0	0	0	0	0	54	0	0	0	421	480	92	23	0	89	487	0	0	0	19	0	0
SD82	78	Whole crop	(-) AS	0	0	0	0	0	0	0	0	15	0	55	475	0	53	0	0	0	22	0	0	78	0	0	0	0	0	0	0	0	0	63	0	0	0	26	32	706	0	483	1034	0	365	0	0	0	0
SD88	78	Whole crop	(-) AS	0	0	0	0	0	0	0	0	0	0	0	0	0	0	0	0	0	0	0	0	0	0	0	0	0	0	0	0	0	0	0	0	0	0	4921	53932	0	0	29	11	0	0	119	0	0	0
SD49	79	Seeds	Native	0	0	0	0	0	0	0	0	0	0	0	149	0	83	0	0	0	0	0	0	0	0	0	0	0	0	0	0	0	0	0	0	0	0	0	0	0	0	0	0	0	0	0	0	0	0
SD50	79	Seeds	Native	0	0	0	0	0	0	0	0	0	0	0	151	0	24	0	0	0	0	0	0	0	0	0	0	0	0	0	0	0	0	0	0	0	0	30	11	0	0	0	47	0	0	30	0	0	0
SA81	79	Seeds	(+)	0	0	0	0	0	0	0	0	0	0	0	0	0	0	0	0	0	0	0	0	0	0	0	0	0	0	0	0	0	18	0	0	0	0	0	17	0	0	0	12	0	0	0	0	0	0
SD86	79	Seeds	(+)	0	0	0	0	0	0	0	0	0	0	0	6	0	0	0	0	0	0	0	0	36	0	0	0	0	0	0	0	16	0	0	0	0	0	0	0	0	0	41	96	0	0	0	0	0	0
SD87	79	Seeds	(+)	0	0	0	0	0	0	0	0	0	0	0	0	0	0	0	0	0	0	0	0	0	0	0	0	0	0	0	0	0	0	0	0	0	0	31	0	0	0	11	20	0	0	0	0	0	0
SD83	79	Seeds	(-)	0	0	0	0	0	0	0	0	0	0	0	0	0	0	0	0	0	0	0	0	0	0	0	0	0	0	0	0	0	0	0	0	0	0	49	0	0	0	56	41	0	27	0	0	0	0
SD84	79	Seeds	(-)	0	0	0	0	0	0	0	0	0	0	0	0	0	0	0	0	0	0	0	0	0	0	0	0	0	0	0	0	0	0	0	0	0	0	11	9	0	0	0	19	0	0	0	0	0	0
SD85	79	Seeds	(-)	0	0	0	0	0	0	0	0	0	0	0	0	0	0	0	0	0	0	0	0	0	0	0	0	0	0	0	0	0	0	0	0	0	0	651	108	0	0	0	27	0	0	0	0	0	0
SB28	79	Partial crop	Native	0	0	0	0	0	0	0	40	303	40	85	35	0	53	0	0	0	42	0	0	0	0	0	0	0	0	0	68	0	0	88	0	0	0	12	0	357	0	4136	5203	0	1727	0	0	0	0
SD80	79	Partial crop	Native	0	0	0	0	0	0	0	21	182	0	97	22	0	29	0	0	0	0	0	0	0	0	0	0	0	0	0	8	0	0	96	0	0	0	23	0	217	0	2519	2170	0	639	0	0	0	0
SD92	79	Whole crop	Native	12	0	19	0	0	0	0	0	15	0	59	114	0	34	0	0	0	0	0	0	8	0	0	0	0	0	0	706	0	0	34	0	0	0	43	0	336	0	1225	1986	0	524	0	0	0	0
SD93	79	Whole crop	Native	0	0	12	0	0	0	0	109	7	0	106	45	0	18	0	0	0	0	0	0	0	0	0	0	0	0	0	0	0	0	23	0	0	0	35	0	522	0	1787	2499	0	328	0	0	0	0
SD61	86	Seeds	Native	0	0	0	0	0	0	0	0	0	0	0	8	0	0	0	0	0	0	0	0	0	0	0	0	0	0	0	0	0	0	0	0	0	0	56	0	0	0	0	0	0	0	0	0	0	0
SD62	86	Seeds	Native	0	0	0	0	0	0	0	0	0	0	0	120	0	0	0	0	0	0	0	0	0	0	0	0	0	0	0	11	0	0	0	0	0	0	0	0	0	0	0	0	0	0	0	0	0	0
SD65	86	Seeds	(+)	0	0	0	0	0	0	0	0	0	0	0	7	0	0	0	0	0	0	0	0	0	0	0	0	0	0	0	0	0	0	0	0	0	0	0	0	0	0	0	0	0	0	0	0	0	0
SD67	86	Seeds	(+)	0	0	0	0	0	0	0	0	0	0	0	23	0	0	0	0	0	0	0	0	0	0	0	0	0	0	0	0	0	0	0	0	0	0	51	0	0	0	0	0	0	0	551	0	0	0
SD69	86	Seeds	(+)	0	0	0	0	0	0	0	0	0	0	0	10	0	0	0	0	0	0	0	0	0	0	0	0	0	0	0	0	0	0	0	0	0	0	56	0	0	0	0	0	0	0	22	0	0	0
SD79	86	Seeds	(+)	0	0	0	0	0	0	0	0	0	0	0	0	0	0	0	0	0	0	0	0	0	0	0	0	0	0	0	0	0	0	0	0	0	0	0	0	0	0	0	0	0	0	19	0	0	0
SD66	86	Seeds	(+) AS	0	0	0	0	0	0	0	0	0	0	0	0	0	0	0	0	0	0	0	0	0	0	0	0	0	0	0	0	0	0	0	0	0	20	37	0	0	0	0	0	0	0	46015	0	0	0
SD68	86	Seeds	(+) AS	0	0	0	0	0	0	0	0	0	0	0	0	0	0	0	0	0	0	0	0	0	0	0	0	0	0	0	0	0	0	0	0	0	0	0	0	0	0	0	0	0	0	11378	0	0	0
SD90	86	Seeds	(+) AS	0	0	0	0	0	0	0	0	0	0	0	0	0	0	0	0	0	0	0	0	0	0	0	0	0	0	0	0	0	0	0	0	0	0	34	0	0	0	0	0	0	0	18618	0	0	0
SD63	86	Seeds	(-)	0	0	0	0	0	0	0	36	0	0	0	13	0	0	0	0	0	0	0	0	0	0	0	0	0	0	0	0	0	0	0	0	0	0	37	0	0	0	0	7	0	0	4	0	0	0
SD74	86	Seeds	(-)	0	0	0	0	0	0	0	0	0	0	0	0	0	0	0	0	0	0	0	0	0	0	0	0	0	0	0	0	0	0	0	0	0	0	23	0	0	0	0	0	0	0	26	0	0	0
SD76	86	Seeds	(-)	0	0	0	0	0	0	0	0	0	0	0	0	0	0	0	0	0	0	0	0	0	0	0	0	0	0	0	0	0	0	0	0	0	0	0	0	0	0	0	0	0	0	0	0	0	0
SD78	86	Seeds	(-)	0	0	0	0	0	0	0	0	0	0	4	0	0	0	0	0	0	0	0	0	0	0	0	0	0	0	0	0	0	0	0	0	0	0	0	0	0	0	0	0	0	0	14	0	0	0
SD73	86	Seeds	(-) AS	0	0	0	0	0	0	0	0	0	0	0	0	0	0	0	0	0	0	0	0	0	0	0	0	0	0	0	0	0	0	0	0	0	0	0	0	0	0	0	0	0	0	9977	0	0	0
SD75	86	Seeds	(-) AS	0	0	0	0	0	0	0	0	0	0	0	0	0	0	0	0	0	0	0	0	0	0	0	0	0	0	0	0	0	0	0	0	0	0	34	0	0	0	0	0	0	0	15106	0	0	0
SD77	86	Seeds	(-) AS	0	0	0	0	0	0	0	0	0	0	0	0	0	0	0	0	0	0	0	0	0	0	0	0	0	0	0	0	0	0	0	0	0	0	34	0	0	0	0	0	0	0	26521	0	0	0
SD70	86	Partial crop	Native	0	0	0	0	0	0	0	14	6	0	40	172	0	13	0	0	0	17	0	0	0	0	0	0	0	0	0	297	0	0	20	0	0	0	403	13	112	0	791	1420	21	210	0	0	0	0
SD71	86	Partial crop	Native	0	0	4	0	0	0	0	0	0	0	23	262	0	0	0	0	0	15	0	0	0	0	0	0	0	0	0	9	0	0	0	0	0	0	39	0	22	0	48	216	0	17	0	0	0	0
SD94	86	Partial crop	(+)	0	0	0	0	0	0	0	0	0	0	0	11	0	0	0	0	0	0	0	0	0	0	0	0	0	0	0	14	0	0	0	0	0	0	33	39	0	0	0	140	9	0	9	0	0	0
SD96	86	Partial crop	(+)	0	0	0	0	0	0	0	0	0	0	0	0	0	0	0	0	0	0	0	0	0	0	0	0	0	0	0	29	0	0	0	0	0	0	79	113	32	0	51	238	25	10	0	0	0	0
SA82	86	Partial crop	(+) AS	0	0	24	0	0	0	0	0	0	0	21	359	0	0	0	0	0	12	0	0	0	296	0	2	0	0	9	184	0	0	0	0	0	918	489	166	117	0	122	1014	73	120	601	0	4	0
SD95	86	Partial crop	(+) AS	0	0	0	0	0	0	0	0	0	0	0	0	0	0	0	0	0	0	0	0	0	0	0	0	0	0	0	15	0	0	0	0	0	0	47	0	9	0	0	54	0	0	54	0	0	0
SA83	86	Partial crop	(-)	0	5	0	3	3	13	0	23	7	0	54	162	0	22	0	0	0	39	0	0	0	0	0	6	0	0	9	165	0	0	7	0	0	44	157	19	58	0	89	566	340	22	4343	14	0	0
SD58	86	Partial crop	(-)	0	0	0	0	0	0	0	0	0	0	0	0	0	0	0	0	0	0	0	0	0	0	0	0	0	0	0	0	0	0	0	0	0	0	34	0	0	0	0	9	0	0	27	0	0	0
SD64	86	Partial crop	(-)	0	0	0	0	0	0	0	0	0	0	0	0	0	0	0	0	0	0	0	0	0	0	0	0	0	0	0	5	0	0	0	0	0	0	23	0	9	0	0	76	0	0	0	0	0	0
SD72	86	Partial crop	(-)	0	0	0	0	0	0	0	0	0	0	0	39	0	0	0	0	0	19	0	0	0	0	0	0	0	0	0	0	0	0	0	0	0	0	20383	244	0	0	51	140	45	0	0	0	0	0
SD57	86	Partial crop	(-) AS	0	0	0	0	0	0	0	0	0	0	0	0	0	0	0	0	0	0	0	0	0	0	0	0	0	0	0	0	0	0	0	0	0	0	5674	0	0	0	0	0	0	0	0	0	0	0
SD59	86	Partial crop	(-) AS	0	0	0	0	0	0	0	0	0	0	0	0	0	0	0	0	0	0	0	0	0	0	0	0	0	0	0	0	0	0	0	0	0	0	17145	3884	0	0	0	0	0	0	25	0	0	0
(+) ensiling with use of bacterial inoculant, (-) ensiling without use of inoculant,
AS = aerobic storage (i.e., silages were stored 7 d under aerobic conditions).
Maturity stages are encoded according to Meier (45).
[truncated: 54 more columns]
